# Supplementary material for: Human retinal organoid model of disease-relevant photoreceptor cell death amenable to drug screening
Source: Cell Death Dis. 2026 Apr 13;17(1):474. doi: 10.1038/s41419-026-08724-y (PMC13184248; doi:10.1038/s41419-026-08724-y)
Supplement: Supplementary file 2 — Supplemental file 2. List of DEPs [file 41419_2026_8724_MOESM2_ESM.csv]

Parween et al.
Supplementary File 2. Differentially expressed proteins in ROs treated with CSE 500 �g/ml vs. DMSO control for 48 hs.
Protein symbol	t.stat	p.value	LOG10(p)	FDR
UGGT2	19.038	4.4848e-05	4.3483	0.12468
POLR1D	18.573	4.9467e-05	4.3057	0.12468
WWOX	16.676	7.5763e-05	4.1205	0.12731
RAX	13.57	0.00017069	3.7678	0.20216
ACBD7	13.025	0.00020051	3.6979	0.20216
OSTC	-10.579	0.00045172	3.3451	0.37952
CPNE2	9.5279	0.00067751	3.1691	0.39475
PEX5	9.4366	0.00070316	3.1529	0.39475
HMOX2	-9.431	0.00070478	3.1519	0.39475
GCLM	-7.9568	0.0013515	2.8692	0.68127
CCDC91	-7.5121	0.0016806	2.7745	0.71194
CLIC4	7.4955	0.0016948	2.7709	0.71194
MORC2	-6.9248	0.0022827	2.6416	0.86195
CLUH	-6.743	0.0025211	2.5984	0.86195
RPLP1	-6.712	0.0025648	2.5909	0.86195
SARS1	-6.4969	0.0028952	2.5383	0.91216
IFRD1	-5.9708	0.0039525	2.4031	0.99345
HMOX1	-5.9669	0.003962	2.4021	0.99345
FOXO3	5.6702	0.0047716	2.3213	0.99345
DCHS1	5.626	0.0049092	2.309	0.99345
BAZ1B	5.5946	0.0050097	2.3002	0.99345
CIAO3	5.3837	0.0057545	2.24	0.99345
CMTR1	5.3835	0.0057551	2.2399	0.99345
PAF1	5.1766	0.0066216	2.179	0.99345
NINJ1	-5.149	0.0067492	2.1707	0.99345
KIAA1191	5.0628	0.0071663	2.1447	0.99345
SESN2	5.0202	0.0073842	2.1317	0.99345
RHOB	-5.0109	0.0074329	2.1288	0.99345
PCYT1A	-4.9807	0.0075934	2.1196	0.99345
SQSTM1	-4.8395	0.008403	2.0756	0.99345
SEPTIN8	-4.8309	0.0084557	2.0729	0.99345
ACOX1	-4.7753	0.0088058	2.0552	0.99345
LDB1	4.7562	0.0089303	2.0491	0.99345
LRSAM1	-4.6873	0.0093967	2.027	0.99345
XPO1	4.676	0.009476	2.0234	0.99345
ELOB	4.6634	0.0095651	2.0193	0.99345
SNRPC	4.6472	0.0096817	2.0141	0.99345
AGPS	-4.631	0.0098002	2.0088	0.99345
BANF1	-4.5335	0.010549	1.9768	0.99345
UBE2G1	4.4752	0.01103	1.9574	0.99345
DNAJC8	4.4684	0.011089	1.9551	0.99345
RNF7	-4.4532	0.011219	1.9501	0.99345
CELF2	-4.3934	0.011751	1.9299	0.99345
PRRC1	-4.3423	0.012231	1.9125	0.99345
RUFY1	-4.3113	0.012533	1.9019	0.99345
SLC3A2	-4.2975	0.01267	1.8972	0.99345
SEC23B	-4.2663	0.012988	1.8865	0.99345
ASCC3	4.2551	0.013105	1.8826	0.99345
FAM3C	4.2073	0.013615	1.866	0.99345
RPE	-4.1523	0.014234	1.8467	0.99345
NCL	4.1308	0.014484	1.8391	0.99345
CREB1	4.072	0.015198	1.8182	0.99345
G3BP1	-4.0488	0.015491	1.8099	0.99345
PABPN1	4.0328	0.015697	1.8042	0.99345
ASAP1	4.0146	0.015935	1.7976	0.99345
PRKRA	-4.0057	0.016054	1.7944	0.99345
PSEN1	3.9814	0.016382	1.7856	0.99345
MAPK14	3.9675	0.016574	1.7806	0.99345
XRN2	3.9456	0.01688	1.7726	0.99345
KIF5B	-3.941	0.016946	1.7709	0.99345
TXNIP	3.9247	0.017179	1.765	0.99345
MPHOSPH9	3.9113	0.017375	1.7601	0.99345
SCFD2	-3.8739	0.017934	1.7463	0.99345
OGA	3.8542	0.018237	1.7391	0.99345
DCAKD	-3.8513	0.018283	1.738	0.99345
EEF1B2	3.8485	0.018325	1.7369	0.99345
KBTBD3	3.8231	0.018728	1.7275	0.99345
MEGF8	3.8151	0.018857	1.7245	0.99345
GALK1	3.8112	0.018921	1.7231	0.99345
WASF2	-3.7727	0.019559	1.7087	0.99345
GRAMD1A	3.7472	0.019996	1.6991	0.99345
MAP1S	3.7187	0.020498	1.6883	0.99345
UNC45A	3.6748	0.0213	1.6716	0.99345
SRSF5	3.6625	0.021533	1.6669	0.99345
DFFA	-3.6561	0.021655	1.6644	0.99345
AGA	3.6414	0.021937	1.6588	0.99345
MTO1	-3.624	0.022279	1.6521	0.99345
DDX6	-3.5882	0.022999	1.6383	0.99345
SNRNP70	-3.5674	0.02343	1.6302	0.99345
RAB1B	-3.5461	0.023883	1.6219	0.99345
MAP1LC3A	3.542	0.023971	1.6203	0.99345
NUMB	3.5233	0.024377	1.613	0.99345
IGBP1	-3.4989	0.024921	1.6034	0.99345
TAGLN3	-3.4902	0.025117	1.6	0.99345
SEPHS2	-3.4789	0.025377	1.5956	0.99345
RTF1	3.4587	0.025849	1.5876	0.99345
RARS1	3.4558	0.025918	1.5864	0.99345
DEGS1	-3.4418	0.02625	1.5809	0.99345
ELOVL5	-3.421	0.026756	1.5726	0.99345
RER1	-3.3976	0.027337	1.5633	0.99345
PPP1R11	-3.3669	0.028124	1.5509	0.99345
CEP170	-3.3557	0.028419	1.5464	0.99345
MANF	-3.3435	0.028743	1.5415	0.99345
APP	-3.3427	0.028763	1.5412	0.99345
GANAB	-3.3362	0.028939	1.5385	0.99345
ALAD	-3.3119	0.029601	1.5287	0.99345
VAMP2	3.3112	0.02962	1.5284	0.99345
NUP43	-3.2929	0.030133	1.521	0.99345
SMNDC1	3.2917	0.030166	1.5205	0.99345
CSNK2B	-3.273	0.030702	1.5128	0.99345
UBE2O	-3.2699	0.030791	1.5116	0.99345
RUSF1	3.2622	0.031017	1.5084	0.99345
TMPPE	-3.2359	0.031798	1.4976	0.99345
UBXN6	3.215	0.032434	1.489	0.99345
TMSB15A	-3.2083	0.032641	1.4862	0.99345
COL18A1	3.2016	0.032849	1.4835	0.99345
INPP5A	-3.1871	0.03331	1.4774	0.99345
CADM4	3.1639	0.034055	1.4678	0.99345
MCFD2	3.1622	0.034112	1.4671	0.99345
PFDN6	3.1318	0.035125	1.4544	0.99345
TMED4	-3.115	0.035698	1.4474	0.99345
TMEM256	3.1118	0.035809	1.446	0.99345
ADI1	3.1075	0.035959	1.4442	0.99345
TMX1	-3.096	0.03636	1.4394	0.99345
PPIE	3.0937	0.036444	1.4384	0.99345
GTF3C3	3.0859	0.036722	1.4351	0.99345
AMT	-3.085	0.036752	1.4347	0.99345
CSTF2	3.0644	0.037499	1.426	0.99345
BNIP3L	3.0631	0.037545	1.4254	0.99345
PPCS	3.0603	0.037648	1.4243	0.99345
TERF2	-3.056	0.037805	1.4224	0.99345
AKAP13	-3.0543	0.037868	1.4217	0.99345
RAB33B	-3.0494	0.038049	1.4197	0.99345
CAMLG	-3.0326	0.03868	1.4125	0.99345
TXNL1	3.031	0.038741	1.4118	0.99345
TRIP11	3.0265	0.038913	1.4099	0.99345
PCBD2	-3.0257	0.038945	1.4096	0.99345
LRWD1	-3.0229	0.039052	1.4084	0.99345
CLIC1	3.014	0.039395	1.4046	0.99345
GGA1	2.9993	0.039971	1.3983	0.99345
DPYD	2.9915	0.040277	1.3949	0.99345
CRKL	2.9856	0.040512	1.3924	0.99345
METTL14	2.9763	0.040889	1.3884	0.99345
ACTR1A	-2.9629	0.041433	1.3827	0.99345
EXOC1	2.9601	0.041548	1.3814	0.99345
AKR1C2	-2.9563	0.041706	1.3798	0.99345
UBE2K	-2.9539	0.041809	1.3787	0.99345
MRTO4	-2.937	0.042514	1.3715	0.99345
PSMD2	-2.9347	0.042612	1.3705	0.99345
SNF8	2.929	0.042858	1.368	0.99345
GTF3C5	2.9179	0.043334	1.3632	0.99345
ATP6V0C	-2.915	0.043458	1.3619	0.99345
MVD	-2.9149	0.043464	1.3619	0.99345
HP1BP3	-2.9095	0.043698	1.3595	0.99345
SEPTIN5	-2.897	0.044251	1.3541	0.99345
NCK1	2.8942	0.044374	1.3529	0.99345
SLTM	-2.8904	0.044545	1.3512	0.99345
EIF5A	-2.8759	0.045201	1.3449	0.99345
PLCG1	2.8634	0.04577	1.3394	0.99345
SMARCC2	-2.8558	0.046123	1.3361	0.99345
RNF13	2.8478	0.046501	1.3325	0.99345
CKAP5	2.8258	0.047546	1.3229	0.99345
H1-10	-2.8135	0.048147	1.3174	0.99345
YRDC	-2.8109	0.048272	1.3163	0.99345
TAPBP	-2.8072	0.048454	1.3147	0.99345
ACSL3	-2.8041	0.048607	1.3133	0.99345
FAHD2A	-2.7955	0.049034	1.3095	0.99345
NDUFV2	2.793	0.049161	1.3084	0.99345
MINDY3	2.7813	0.049755	1.3032	0.99345
